# Supplementary material for: Food selection and feeding patterns in nectarivorous bats: Leptonycteris yerbabuenae and Glossophaga soricina
Source: PeerJ. 2025 Oct 24;13:e20164. doi: 10.7717/peerj.20164 (PMC12558155; doi:10.7717/peerj.20164)
Supplement: Supplemental Information 1 — Visitation bats used for statistical analysis, including visitation data for each experimental treatment and the weight of each individual used in experimental sessions. [file peerj-13-20164-s001.zip]

Archive with 1 entries (1 files):
- DB_MHSH_et.al. 2024.xlsx
